# Supplementary material for: The Prevalence and Characteristics of Anemia in Romanian Patients with Type 2 Diabetes: A Cross-Sectional Study
Source: J Clin Med. 2024 Dec 1;13(23):7306. doi: 10.3390/jcm13237306 (PMC11641951; doi:10.3390/jcm13237306)
Supplement: Supplementary file 1 [file jcm-13-07306-s001.zip]

Archive with 1 entries (1 files):
- jcm-3302405-supplementary.pdf
